# Supplementary material for: AVA-NP-695 Selectively Inhibits ENPP1 to Activate STING Pathway and Abrogate Tumor Metastasis in 4T1 Breast Cancer Syngeneic Mouse Model
Source: Molecules. 2022 Oct 9;27(19):6721. doi: 10.3390/molecules27196721 (PMC9573294; doi:10.3390/molecules27196721)
Supplement: Supplementary file 1 [file molecules-27-06721-s001.zip]

Archive with 2 entries (2 files):
- Supplementary file_Revised.pdf
- Supplementary table S1 Raw data for kinome panel.csv
